# Supplementary material for: Molecular Consequences of CCN6 Variants Encoding WISP3 in Progressive Pseudorheumatoid Dysplasia
Source: Int J Mol Sci. 2025 Sep 11;26(18):8838. doi: 10.3390/ijms26188838 (PMC12469775; doi:10.3390/ijms26188838)
Supplement: Supplementary file 1 [file ijms-26-08838-s001.zip]

Archive with 1 entries (1 files):
- ijms-3831684-supplementary.pdf
